# Supplementary material for: Transcription shapes genome-wide histone acetylation patterns
Source: Nat Commun. 2021 Jan 11;12:210. doi: 10.1038/s41467-020-20543-z (PMC7801501; doi:10.1038/s41467-020-20543-z)
Supplement: Supplementary file 4 — Source Data [file 41467_2020_20543_MOESM4_ESM.xlsx]

## Sheet: Figure 1a
				s

## Sheet: Epl1 peak centres
chrI	68437	68438	YAL040C	0	-
chrI	69917	69918	YAL039C	0	-
chrI	92708	92709	YAL029C	0	-
chrI	92710	92711	YAL028W	0	+
chrI	141781	141782	YAL003W	0	+
chrI	143273	143274	YAL002W	0	+
chrII	45212	45213	YBL093C	0	-
chrII	45214	45215	YBL092W	0	+
chrII	61052	61053	YBL087C	0	-
chrII	63500	63501	YBL085W	0	+
chrII	75046	75047	YBL079W	0	+
chrII	80998	80999	YBL078C	0	-
chrII	89732	89733	YBL071C-B	0	-
chrII	89732	89733	YBL072C	0	-
chrII	89734	89735	YBL071W-A	0	+
chrII	159910	159911	YBL033C	0	-
chrII	159912	159913	YBL032W	0	+
chrII	168120	168121	YBL028C	0	-
chrII	168122	168123	YBL027W	0	+
chrII	191932	191933	YBL017C	0	-
chrII	217269	217270	YBL006C	0	-
chrII	217271	217272	YBL005W	0	+
chrII	255813	255814	YBR009C	0	-
chrII	256199	256200	YBR010W	0	+
chrII	292035	292036	YBR025C	0	-
chrII	318060	318061	YBR041W	0	+
chrII	332532	332533	YBR048W	0	+
chrII	337236	337237	YBR049C	0	-
chrII	392628	392629	YBR077C	0	-
chrII	392630	392631	YBR078W	0	+
chrII	408772	408773	YBR083W	0	+
chrII	415675	415676	YBR084C-A	0	-
chrII	415677	415678	YBR085W	0	+
chrII	427449	427450	YBR090C	0	-
chrII	444868	444869	YBR101C	0	-
chrII	466626	466627	YBR112C	0	-
chrII	474168	474169	YBR115C	0	-
chrII	477250	477251	YBR118W	0	+
chrII	544737	544738	YBR150C	0	-
chrII	544739	544740	YBR151W	0	+
chrII	565280	565281	YBR162C	0	-
chrII	593025	593026	YBR181C	0	-
chrII	595982	595983	YBR182C-A	0	-
chrII	604272	604273	YBR188C	0	-
chrII	604274	604275	YBR189W	0	+
chrII	605994	605995	YBR191W	0	+
chrII	614936	614937	YBR196C-B	0	-
chrII	718149	718150	YBR249C	0	-
chrIII	24636	24637	YCL057W	0	+
chrIII	41860	41861	YCL048W	0	+
chrIII	50049	50050	YCL042W	0	+
chrIII	50691	50692	YCL040W	0	+
chrIII	71710	71711	YCL027W	0	+
chrIII	78653	78654	YCL025C	0	-
chrIII	178476	178477	YCR031C	0	-
chrIII	228979	228980	YCR065W	0	+
chrIII	246826	246827	YCR073C	0	-
chrIII	246828	246829	YCR073W-A	0	+
chrIII	262832	262833	YCR084C	0	-
chrIII	280061	280062	YCR092C	0	-
chrIII	298951	298952	YCR098C	0	-
chrIV	1580	1581	YDL248W	0	+
chrIV	42470	42471	YDL231C	0	-
chrIV	42472	42473	YDL230W	0	+
chrIV	56618	56619	YDL224C	0	-
chrIV	117392	117393	YDL191W	0	+
chrIV	125310	125311	YDL188C	0	-
chrIV	125458	125459	YDL186W	0	+
chrIV	130716	130717	YDL184C	0	-
chrIV	132923	132924	YDL182W	0	+
chrIV	190808	190809	YDL147W	0	+
chrIV	190839	190840	YDL148C	0	-
chrIV	217197	217198	YDL136W	0	+
chrIV	222066	222067	YDL133C-A	0	-
chrIV	222068	222069	YDL133W	0	+
chrIV	229665	229666	YDL130W	0	+
chrIV	286720	286721	YDL095W	0	+
chrIV	303138	303139	YDL085W	0	+
chrIV	308035	308036	YDL083C	0	-
chrIV	308037	308038	YDL082W	0	+
chrIV	321930	321931	YDL076C	0	-
chrIV	321932	321933	YDL075W	0	+
chrIV	326231	326232	YDL073W	0	+
chrIV	330713	330714	YDL072C	0	-
chrIV	330791	330792	YDL070W	0	+
chrIV	341427	341428	YDL061C	0	-
chrIV	341429	341430	YDL060W	0	+
chrIV	357240	357241	YDL055C	0	-
chrIV	368712	368713	YDL047W	0	+
chrIV	417107	417108	YDL020C	0	-
chrIV	431677	431678	YDL012C	0	-
chrIV	444448	444449	YDL003W	0	+
chrIV	453816	453817	YDR003W	0	+
chrIV	484090	484091	YDR018C	0	-
chrIV	491276	491277	YDR025W	0	+
chrIV	512313	512314	YDR034C	0	-
chrIV	560975	560976	YDR052C	0	-
chrIV	579285	579286	YDR064W	0	+
chrIV	580635	580636	YDR065W	0	+
chrIV	598257	598258	YDR076W	0	+
chrIV	702954	702955	YDR125C	0	-
chrIV	765396	765397	YDR151C	0	-
chrIV	765398	765399	YDR152W	0	+
chrIV	769284	769285	YDR156W	0	+
chrIV	769473	769474	YDR155C	0	-
chrIV	806379	806380	YDR171W	0	+
chrIV	835920	835921	YDR186C	0	-
chrIV	836095	836096	YDR188W	0	+
chrIV	892599	892600	YDR214W	0	+
chrIV	894243	894244	YDR216W	0	+
chrIV	915306	915307	YDR225W	0	+
chrIV	930912	930913	YDR234W	0	+
chrIV	930928	930929	YDR233C	0	-
chrIV	955239	955240	YDR247W	0	+
chrIV	974511	974512	YDR258C	0	-
chrIV	1116998	1116999	YDR325W	0	+
chrIV	1135744	1135745	YDR333C	0	-
chrIV	1198893	1198894	YDR362C	0	-
chrIV	1198895	1198896	YDR363W	0	+
chrIV	1233886	1233887	YDR380W	0	+
chrIV	1242902	1242903	YDR385W	0	+
chrIV	1278826	1278827	YDR406W	0	+
chrIV	1289077	1289078	YDR408C	0	-
chrIV	1301328	1301329	YDR418W	0	+
chrIV	1355772	1355773	YDR447C	0	-
chrIV	1355774	1355775	YDR448W	0	+
chrIV	1359616	1359617	YDR450W	0	+
chrIV	1362454	1362455	YDR451C	0	-
chrIV	1362456	1362457	YDR452W	0	+
chrIV	1401492	1401493	YDR470C	0	-
chrIV	1401494	1401495	YDR471W	0	+
chrIV	1403009	1403010	YDR472W	0	+
chrIV	1429478	1429479	YDR487C	0	-
chrIV	1434539	1434540	YDR490C	0	-
chrIV	1434541	1434542	YDR492W	0	+
chrIV	1451054	1451055	YDR501W	0	+
chrIV	1451056	1451057	YDR500C	0	-
chrIV	1485424	1485425	YDR522C	0	-
chrIV	1489333	1489334	YDR524C	0	-
chrIV	1490182	1490183	YDR524C-B	0	-
chrIV	1490184	1490185	YDR525W-A	0	+
chrIV	1523139	1523140	YDR542W	0	+
chrIX	68433	68434	YIL149C	0	-
chrIX	68435	68436	YIL148W	0	+
chrIX	97423	97424	YIL134W	0	+
chrIX	99746	99747	YIL133C	0	-
chrIX	117913	117914	YIL127C	0	-
chrIX	125957	125958	YIL124W	0	+
chrIX	187882	187883	YIL094C	0	-
chrIX	232779	232780	YIL069C	0	-
chrIX	245698	245699	YIL061C	0	-
chrIX	246077	246078	YIL060W	0	+
chrIX	254368	254369	YIL055C	0	-
chrIX	257504	257505	YIL052C	0	-
chrIX	258521	258522	YIL051C	0	-
chrIX	316450	316451	YIL018W	0	+
chrIX	357085	357086	YIR001C	0	-
chrIX	382192	382193	YIR016W	0	+
chrIX	420877	420878	YIR034C	0	-
chrV	33916	33917	YEL063C	0	-
chrV	51823	51824	YEL055C	0	-
chrV	53567	53568	YEL054C	0	-
chrV	69192	69193	YEL046C	0	-
chrV	69194	69195	YEL044W	0	+
chrV	123276	123277	YEL017C-A	0	-
chrV	123278	123279	YEL017W	0	+
chrV	141254	141255	YEL007W	0	+
chrV	159309	159310	YER003C	0	-
chrV	159468	159469	YER004W	0	+
chrV	164395	164396	YER007W	0	+
chrV	174841	174842	YER011W	0	+
chrV	192096	192097	YER017C	0	-
chrV	192694	192695	YER019W	0	+
chrV	192828	192829	YER018C	0	-
chrV	222201	222202	YER035W	0	+
chrV	225581	225582	YER036C	0	-
chrV	225583	225584	YER037W	0	+
chrV	265874	265875	YER055C	0	-
chrV	270406	270407	YER056C-A	0	-
chrV	287419	287420	YER065C	0	-
chrV	306015	306016	YER074W	0	+
chrV	322269	322270	YER081W	0	+
chrV	335652	335653	YER088C	0	-
chrV	349596	349597	YER094C	0	-
chrV	349744	349745	YER095W	0	+
chrV	362423	362424	YER102W	0	+
chrV	386441	386442	YER111C	0	-
chrV	386907	386908	YER112W	0	+
chrV	396470	396471	YER116C	0	-
chrV	396472	396473	YER117W	0	+
chrV	422820	422821	YER130C	0	-
chrV	423311	423312	YER131W	0	+
chrV	442178	442179	YER137C	0	-
chrV	504000	504001	YER163C	0	-
chrV	545062	545063	YER177W	0	+
chrV	570317	570318	YER188C-A	0	-
chrVI	4226	4227	YFL064C	0	-
chrVI	6275	6276	YFL062W	0	+
chrVI	64213	64214	YFL034C-B	0	-
chrVI	65147	65148	YFL034C-A	0	-
chrVI	65149	65150	YFL034W	0	+
chrVI	75171	75172	YFL033C	0	-
chrVI	90673	90674	YFL023W	0	+
chrVI	95888	95889	YFL021W	0	+
chrVI	106662	106663	YFL016C	0	-
chrVI	106664	106665	YFL014W	0	+
chrVI	131459	131460	YFL004W	0	+
chrVI	153187	153188	YFR004W	0	+
chrVI	183383	183384	YFR017C	0	-
chrVI	221856	221857	YFR031C-A	0	-
chrVI	223195	223196	YFR032C	0	-
chrVI	224190	224191	YFR032C-A	0	-
chrVI	224276	224277	YFR032C-B	0	-
chrVI	225057	225058	YFR033C	0	-
chrVI	233818	233819	YFR039C	0	-
chrVI	233820	233821	YFR040W	0	+
chrVII	67324	67325	YGL229C	0	-
chrVII	67326	67327	YGL228W	0	+
chrVII	148288	148289	YGL190C	0	-
chrVII	149274	149275	YGL189C	0	-
chrVII	149318	149319	YGL188C-A	0	-
chrVII	226161	226162	YGL148W	0	+
chrVII	228601	228602	YGL147C	0	-
chrVII	254328	254329	YGL136C	0	-
chrVII	254331	254332	YGL135W	0	+
chrVII	270805	270806	YGL126W	0	+
chrVII	271734	271735	YGL125W	0	+
chrVII	277229	277230	YGL123W	0	+
chrVII	310766	310767	YGL103W	0	+
chrVII	311979	311980	YGL101W	0	+
chrVII	359294	359295	YGL079W	0	+
chrVII	366387	366388	YGL076C	0	-
chrVII	368421	368422	YGL075C	0	-
chrVII	371379	371380	YGL071W	0	+
chrVII	384786	384787	YGL062W	0	+
chrVII	398057	398058	YGL056C	0	-
chrVII	398059	398060	YGL055W	0	+
chrVII	438742	438743	YGL031C	0	-
chrVII	438744	438745	YGL030W	0	+
chrVII	452311	452312	YGL023C	0	-
chrVII	472592	472593	YGL013C	0	-
chrVII	472594	472595	YGL012W	0	+
chrVII	485232	485233	YGL006W-A	0	+
chrVII	516469	516470	YGR014W	0	+
chrVII	534995	534996	YGR027C	0	-
chrVII	555281	555282	YGR033C	0	-
chrVII	555523	555524	YGR034W	0	+
chrVII	581982	581983	YGR043C	0	-
chrVII	607433	607434	YGR059W	0	+
chrVII	609632	609633	YGR060W	0	+
chrVII	625400	625401	YGR067C	0	-
chrVII	649138	649139	YGR085C	0	-
chrVII	726699	726700	YGR117C	0	-
chrVII	726701	726702	YGR118W	0	+
chrVII	766244	766245	YGR138C	0	-
chrVII	788323	788324	YGR149W	0	+
chrVII	788444	788445	YGR148C	0	-
chrVII	809760	809761	YGR161C	0	-
chrVII	809829	809830	YGR161W-C	0	+
chrVII	836013	836014	YGR169C	0	-
chrVII	836879	836880	YGR169C-A	0	-
chrVII	836881	836882	YGR170W	0	+
chrVII	884077	884078	YGR192C	0	-
chrVII	905605	905606	YGR204W	0	+
chrVII	915041	915042	YGR210C	0	-
chrVII	915043	915044	YGR211W	0	+
chrVII	920157	920158	YGR213C	0	-
chrVII	920179	920180	YGR214W	0	+
chrVII	974047	974048	YGR240C	0	-
chrVII	999368	999369	YGR253C	0	-
chrVII	1026518	1026519	YGR270W	0	+
chrVII	1026882	1026883	YGR268C	0	-
chrVII	1063437	1063438	YGR285C	0	-
chrVIII	4943	4944	YHL049C	0	-
chrVIII	36169	36170	YHL033C	0	-
chrVIII	75169	75170	YHL015W	0	+
chrVIII	104056	104057	YHL001W	0	+
chrVIII	126135	126136	YHR009C	0	-
chrVIII	126137	126138	YHR010W	0	+
chrVIII	127420	127421	YHR011W	0	+
chrVIII	148946	148947	YHR021C	0	-
chrVIII	148949	148950	YHR021W-A	0	+
chrVIII	175264	175265	YHR033W	0	+
chrVIII	287050	287051	YHR091C	0	-
chrVIII	374604	374605	YHR135C	0	-
chrVIII	375197	375198	YHR136C	0	-
chrVIII	375549	375550	YHR137W	0	+
chrVIII	383121	383122	YHR141C	0	-
chrVIII	383286	383287	YHR142W	0	+
chrVIII	396984	396985	YHR149C	0	-
chrVIII	396986	396987	YHR150W	0	+
chrVIII	401158	401159	YHR151C	0	-
chrVIII	401160	401161	YHR152W	0	+
chrVIII	452721	452722	YHR175W	0	+
chrVIII	472492	472493	YHR184W	0	+
chrVIII	498913	498914	YHR200W	0	+
chrVIII	505997	505998	YHR203C	0	-
chrVIII	506000	506001	YHR204W	0	+
chrX	73588	73589	YJL192C	0	-
chrX	73590	73591	YJL191W	0	+
chrX	75667	75668	YJL190C	0	-
chrX	75669	75670	YJL189W	0	+
chrX	79923	79924	YJL186W	0	+
chrX	85402	85403	YJL181W	0	+
chrX	90259	90260	YJL178C	0	-
chrX	90261	90262	YJL177W	0	+
chrX	94675	94676	YJL176C	0	-
chrX	150639	150640	YJL141C	0	-
chrX	150641	150642	YJL140W	0	+
chrX	157600	157601	YJL136C	0	-
chrX	159916	159917	YJL133W	0	+
chrX	192272	192273	YJL117W	0	+
chrX	381099	381100	YJL034W	0	+
chrX	381123	381124	YJL035C	0	-
chrX	521804	521805	YJR045C	0	-
chrX	526015	526016	YJR048W	0	+
chrX	555133	555134	YJR062C	0	-
chrX	598540	598541	YJR092W	0	+
chrX	598623	598624	YJR091C	0	-
chrX	609351	609352	YJR095W	0	+
chrX	623200	623201	YJR104C	0	-
chrX	639493	639494	YJR115W	0	+
chrX	646912	646913	YJR120W	0	+
chrX	651555	651556	YJR123W	0	+
chrX	703374	703375	YJR145C	0	-
chrXI	93704	93705	YKL185W	0	+
chrXI	99088	99089	YKL183C-A	0	-
chrXI	99913	99914	YKL182W	0	+
chrXI	109024	109025	YKL180W	0	+
chrXI	118423	118424	YKL176C	0	-
chrXI	118597	118598	YKL175W	0	+
chrXI	158407	158408	YKL156W	0	+
chrXI	169043	169044	YKL149C	0	-
chrXI	226068	226069	YKL113C	0	-
chrXI	226132	226133	YKL112W	0	+
chrXI	248092	248093	YKL103C	0	-
chrXI	340819	340820	YKL052C	0	-
chrXI	408425	408426	YKL016C	0	-
chrXI	431628	431629	YKL006W	0	+
chrXI	519062	519063	YKR042W	0	+
chrXI	590022	590023	YKR080W	0	+
chrXI	608568	608569	YKR089C	0	-
chrXI	608570	608571	YKR090W	0	+
chrXI	619032	619033	YKR094C	0	-
chrXI	630611	630612	YKR097W	0	+
chrXII	48927	48928	YLL045C	0	-
chrXII	65485	65486	YLL039C	0	-
chrXII	84261	84262	YLL028W	0	+
chrXII	87027	87028	YLL027W	0	+
chrXII	88462	88463	YLL026W	0	+
chrXII	97699	97700	YLL024C	0	-
chrXII	125224	125225	YLL013C	0	-
chrXII	125226	125227	YLL012W	0	+
chrXII	140810	140811	YLL005C	0	-
chrXII	202690	202691	YLR029C	0	-
chrXII	202820	202821	YLR030W	0	+
chrXII	241964	241965	YLR047C	0	-
chrXII	241966	241967	YLR048W	0	+
chrXII	253476	253477	YLR055C	0	-
chrXII	253478	253479	YLR056W	0	+
chrXII	262968	262969	YLR061W	0	+
chrXII	282678	282679	YLR074C	0	-
chrXII	282681	282682	YLR075W	0	+
chrXII	283568	283569	YLR077W	0	+
chrXII	329514	329515	YLR094C	0	-
chrXII	346442	346443	YLR104W	0	+
chrXII	370616	370617	YLR110C	0	-
chrXII	498683	498684	YLR167W	0	+
chrXII	510699	510700	YLR177W	0	+
chrXII	510800	510801	YLR176C	0	-
chrXII	522392	522393	YLR183C	0	-
chrXII	522394	522395	YLR185W	0	+
chrXII	568206	568207	YLR213C	0	-
chrXII	573338	573339	YLR216C	0	-
chrXII	645700	645701	YLR256W	0	+
chrXII	665269	665270	YLR259C	0	-
chrXII	669479	669480	YLR263W	0	+
chrXII	674026	674027	YLR264C-A	0	-
chrXII	704527	704528	YLR278C	0	-
chrXII	713377	713378	YLR287C-A	0	-
chrXII	718145	718146	YLR290C	0	-
chrXII	725699	725700	YLR299W	0	+
chrXII	728482	728483	YLR300W	0	+
chrXII	764450	764451	YLR314C	0	-
chrXII	781622	781623	YLR325C	0	-
chrXII	796639	796640	YLR333C	0	-
chrXII	805609	805610	YLR340W	0	+
chrXII	897885	897886	YLR387C	0	-
chrXII	897887	897888	YLR388W	0	+
chrXII	903017	903018	YLR390W	0	+
chrXII	922066	922067	YLR399C	0	-
chrXII	932218	932219	YLR406C	0	-
chrXII	954663	954664	YLR415C	0	-
chrXII	1019119	1019120	YLR441C	0	-
chrXII	1028410	1028411	YLR448W	0	+
chrXIII	91205	91206	YML091C	0	-
chrXIII	91720	91721	YML088W	0	+
chrXIII	124448	124449	YML073C	0	-
chrXIII	146192	146193	YML064C	0	-
chrXIII	146195	146196	YML063W	0	+
chrXIII	158591	158592	YML059C	0	-
chrXIII	158653	158654	YML058W-A	0	+
chrXIII	159778	159779	YML057W	0	+
chrXIII	170138	170139	YML052W	0	+
chrXIII	220966	220967	YML027W	0	+
chrXIII	224126	224127	YML026C	0	-
chrXIII	225603	225604	YML025C	0	-
chrXIII	225605	225606	YML024W	0	+
chrXIII	253517	253518	YML007W	0	+
chrXIII	297074	297075	YMR013C	0	-
chrXIII	306690	306691	YMR016C	0	-
chrXIII	306692	306693	YMR017W	0	+
chrXIII	348483	348484	YMR038C	0	-
chrXIII	408672	408673	YMR070W	0	+
chrXIII	429908	429909	YMR080C	0	-
chrXIII	455677	455678	YMR094W	0	+
chrXIII	483613	483614	YMR108W	0	+
chrXIII	540569	540570	YMR135C	0	-
chrXIII	540571	540572	YMR136W	0	+
chrXIII	547492	547493	YMR140W	0	+
chrXIII	551489	551490	YMR142C	0	-
chrXIII	551491	551492	YMR143W	0	+
chrXIII	557038	557039	YMR145C	0	-
chrXIII	605904	605905	YMR171C	0	-
chrXIII	605906	605907	YMR172W	0	+
chrXIII	632155	632156	YMR186W	0	+
chrXIII	650991	650992	YMR194W	0	+
chrXIII	667318	667319	YMR202W	0	+
chrXIII	732254	732255	YMR230W	0	+
chrXIII	751459	751460	YMR240C	0	-
chrXIII	751481	751482	YMR241W	0	+
chrXIII	754525	754526	YMR242C	0	-
chrXIII	818774	818775	YMR275C	0	-
chrXIII	861563	861564	YMR296C	0	-
chrXIII	872853	872854	YMR302C	0	-
chrXIII	880649	880650	YMR305C	0	-
chrXIII	901472	901473	YMR313C	0	-
chrXIII	901474	901475	YMR314W	0	+
chrXIV	6805	6806	YNL339C	0	-
chrXIV	34406	34407	YNL322C	0	-
chrXIV	48071	48072	YNL312W	0	+
chrXIV	48223	48224	YNL313C	0	-
chrXIV	57844	57845	YNL307C	0	-
chrXIV	63251	63252	YNL302C	0	-
chrXIV	87593	87594	YNL289W	0	+
chrXIV	90020	90021	YNL288W	0	+
chrXIV	108231	108232	YNL281W	0	+
chrXIV	129375	129376	YNL272C	0	-
chrXIV	138257	138258	YNL268W	0	+
chrXIV	292948	292949	YNL185C	0	-
chrXIV	302411	302412	YNL178W	0	+
chrXIV	326642	326643	YNL164C	0	-
chrXIV	331058	331059	YNL162W	0	+
chrXIV	350188	350189	YNL149C	0	-
chrXIV	352259	352260	YNL145W	0	+
chrXIV	392546	392547	YNL125C	0	-
chrXIV	392694	392695	YNL124W	0	+
chrXIV	429837	429838	YNL102W	0	+
chrXIV	481140	481141	YNL077W	0	+
chrXIV	495334	495335	YNL069C	0	-
chrXIV	499405	499406	YNL067W	0	+
chrXIV	503389	503390	YNL065W	0	+
chrXIV	507362	507363	YNL064C	0	-
chrXIV	507374	507375	YNL063W	0	+
chrXIV	559439	559440	YNL037C	0	-
chrXIV	585407	585408	YNL025C	0	-
chrXIV	606077	606078	YNL014W	0	+
chrXIV	619827	619828	YNL007C	0	-
chrXIV	619830	619831	YNL006W	0	+
chrXIV	663916	663917	YNR018W	0	+
chrXIV	715536	715537	YNR050C	0	-
chrXV	80029	80030	YOL128C	0	-
chrXV	80032	80033	YOL127W	0	+
chrXV	93098	93099	YOL121C	0	-
chrXV	94638	94639	YOL120C	0	-
chrXV	128800	128801	YOL100W	0	+
chrXV	168345	168346	YOL082W	0	+
chrXV	216460	216461	YOL060C	0	-
chrXV	226610	226611	YOL055C	0	-
chrXV	233904	233905	YOL052C	0	-
chrXV	238332	238333	YOL049W	0	+
chrXV	253928	253929	YOL040C	0	-
chrXV	253929	253930	YOL039W	0	+
chrXV	267704	267705	YOL031C	0	-
chrXV	267966	267967	YOL030W	0	+
chrXV	377871	377872	YOR023C	0	-
chrXV	377902	377903	YOR025W	0	+
chrXV	380850	380851	YOR027W	0	+
chrXV	436666	436667	YOR058C	0	-
chrXV	444384	444385	YOR063W	0	+
chrXV	446951	446952	YOR064C	0	-
chrXV	446953	446954	YOR065W	0	+
chrXV	467775	467776	YOR074C	0	-
chrXV	479451	479452	YOR081C	0	-
chrXV	480433	480434	YOR084W	0	+
chrXV	505411	505412	YOR096W	0	+
chrXV	619353	619354	YOR153W	0	+
chrXV	678988	678989	YOR182C	0	-
chrXV	678990	678991	YOR184W	0	+
chrXV	757384	757385	YOR222W	0	+
chrXV	779704	779705	YOR234C	0	-
chrXV	797135	797136	YOR246C	0	-
chrXV	797137	797138	YOR247W	0	+
chrXV	832365	832366	YOR271C	0	-
chrXV	832512	832513	YOR272W	0	+
chrXV	866826	866827	YOR292C	0	-
chrXV	866829	866830	YOR293W	0	+
chrXV	877847	877848	YOR298C-A	0	-
chrXV	896566	896567	YOR308C	0	-
chrXV	900199	900200	YOR311C	0	-
chrXV	901482	901483	YOR312C	0	-
chrXV	904190	904191	YOR315W	0	+
chrXV	925292	925293	YOR324C	0	-
chrXV	925294	925295	YOR326W	0	+
chrXV	968246	968247	YOR342C	0	-
chrXV	989455	989456	YOR349W	0	+
chrXV	1004211	1004212	YOR355W	0	+
chrXV	1028911	1028912	YOR369C	0	-
chrXVI	40500	40501	YPL265W	0	+
chrXVI	74239	74240	YPL252C	0	-
chrXVI	75128	75129	YPL250C	0	-
chrXVI	76499	76500	YPL249C-A	0	-
chrXVI	98835	98836	YPL240C	0	-
chrXVI	99177	99178	YPL239W	0	+
chrXVI	132610	132611	YPL221W	0	+
chrXVI	188770	188771	YPL189C-A	0	-
chrXVI	188773	188774	YPL189W	0	+
chrXVI	226008	226009	YPL172C	0	-
chrXVI	281843	281844	YPL143W	0	+
chrXVI	297159	297160	YPL137C	0	-
chrXVI	297212	297213	YPL135W	0	+
chrXVI	302888	302889	YPL131W	0	+
chrXVI	309971	309972	YPL126W	0	+
chrXVI	329297	329298	YPL117C	0	-
chrXVI	329352	329353	YPL116W	0	+
chrXVI	352400	352401	YPL106C	0	-
chrXVI	378759	378760	YPL090C	0	-
chrXVI	404364	404365	YPL082C	0	-
chrXVI	406373	406374	YPL079W	0	+
chrXVI	481957	481958	YPL036W	0	+
chrXVI	495334	495335	YPL029W	0	+
chrXVI	503150	503151	YPL024W	0	+
chrXVI	517262	517263	YPL019C	0	-
chrXVI	520308	520309	YPL017C	0	-
chrXVI	633913	633914	YPR032W	0	+
chrXVI	641366	641367	YPR035W	0	+
chrXVI	645527	645528	YPR036W-A	0	+
chrXVI	653972	653973	YPR042C	0	-
chrXVI	653974	653975	YPR043W	0	+
chrXVI	678518	678519	YPR063C	0	-
chrXVI	679204	679205	YPR065W	0	+
chrXVI	692718	692719	YPR073C	0	-
chrXVI	700236	700237	YPR080W	0	+
chrXVI	732098	732099	YPR102C	0	-
chrXVI	732100	732101	YPR103W	0	+
chrXVI	785871	785872	YPR124W	0	+
chrXVI	794720	794721	YPR131C	0	-
chrXVI	794722	794723	YPR132W	0	+
chrXVI	797487	797488	YPR133C	0	-
chrXVI	831976	831977	YPR151C	0	-
chrXVI	842986	842987	YPR158W	0	+
chrXVI	901717	901718	YPR184W	0	+
